# Supplementary material for: Loss of O-GlcNAcylation in cardiac myocytes triggers the integrated stress response, contributing to heart failure[image]
Source: J Biol Chem. 2025 Oct 14;301(12):110818. doi: 10.1016/j.jbc.2025.110818 (PMC12661449; doi:10.1016/j.jbc.2025.110818)
Supplement: Supplemental Table 4 [file mmc10.xlsx]

## Sheet: Supplemental Table 4 Legend
Supplemental Table 4. This workbook provides a consolidated summary of one-way ANOVA results for the experiments shown in the main and supplemental figures. The top row identifies the corresponding panel (Figure number and letter). For each panel, we report the F statistic, the overall P value, R², and the exact P values for all pairwise multiple comparisons using Tukey’s post hoc correction. Pai…

## Sheet: Figure 1B
1way ANOVA summary	Fig 1B
F	22.12
Overall P value	<0.0001
R squared	0.7544
Multiple comparisons (exact P values)
A-B	>0.9999
A-C	>0.9999
A-D	0.0007
A-E	<0.0001
A-F	>0.9999
B-C	0.0246
B-D	0.087
B-E	<0.0001
B-F	>0.9999
C-D	<0.0001
C-E	<0.0001
C-F	0.5578
D-E	0.1633
D-F	0.0027
E-F	<0.0001

## Sheet: Figures 1-8
1way ANOVA summary	Fig 1H	Fig 2F	Fig 2L	Fig 2N	Fig 3C	Fig 3D	Fig 3E	Fig 3F	Fig 3H	Fig 4C	Fig 4D	Fig 4E	Fig 4G	Fig 4H	Fig 4I	Fig 4K	Fig 4L	Fig 4N	Fig 6J	Fig 6K	Fig 6L	Fig 8B	Fig 8C	Fig 8D	Fig 8F	Fig 8G	Fig 8I	Fig 8J	Fig 8L	Fig 8M
F	26.52	4.406	1141	49.58	106.5	47.44	34.32	94.17	76.79	43.41	32.75	109.7	29.59	60.5	334.4	58.25	18.88	266	28.87	30.39	67.86	217.8	118.6	155.3	8.827	17.23	15.92	0.7416	8.646	5.117
Overall P value	0.0002	0.0415	<0.0001	<0.0001	<0.0001	<0.0001	<0.0001	<0.0001	<0.0001	<0.0001	<0.0001	<0.0001	0.0001	<0.0001	<0.0001	<0.0001	0.0005	<0.0001	<0.0001	<0.0001	<0.0001	<0.0001	<0.0001	<0.0001	0.0052	0.0004	0.0006	0.4987	0.0055	0.0268
R squared	0.9086	0.623	0.9977	0.949	0.9756	0.9468	0.8374	0.9339	0.9664	0.9421	0.9247	0.9763	0.9173	0.9578	0.9921	0.9562	0.8762	0.9901	0.7152	0.7254	0.8605	0.9754	0.9557	0.9658	0.6161	0.758	0.7432	0.1188	0.6112	0.482
Multiple comparisons (exact P values)
A-B	0.0029	0.0435	<0.0001	0.0026	>0.9999	0.0878	0.9286	0.9212	0.2006	0.0025	0.3889	<0.0001	0.0898	>0.9999	<0.0001	<0.0001	0.3839	0.0031	0.8039	0.6978	0.4495	<0.0001	<0.0001	<0.0001	0.0048	0.0004	0.0007	0.9248	0.0819	0.3867
A-C	0.0183	0.0714	<0.0001	0.0007	0.0007	0.0002	<0.0001	<0.0001	<0.0001	0.0044	0.0002	0.0384	0.0002	<0.0001	0.0005	0.0055	0.004	<0.0001	<0.0001	<0.0001	<0.0001	<0.0001	<0.0001	<0.0001	0.0237	0.1433	0.4086	0.4925	0.0042	0.0225
A-D	0.0001	0.1765	<0.0001	0.9871	<0.0001	>0.9999	0.0182	<0.0001	<0.0001	0.0263	0.682	<0.0001	0.0006	<0.0001	<0.0001	<0.0001	0.0502	<0.0001	-	-	-	-	-	-	-	-	-	-	-	-
B-C	0.5023	0.984	<0.0001	<0.0001	0.0009	<0.0001	<0.0001	<0.0001	0.0004	<0.0001	0.0011	<0.0001	0.004	<0.0001	<0.0001	0.0019	0.0006	<0.0001	0.0003	0.0003	<0.0001	0.7235	0.701	0.8652	0.5996	0.0067	0.0038	0.6855	0.1977	0.1846
B-D	0.0376	0.7547	0.0117	0.0039	<0.0001	0.0224	0.0047	<0.0001	<0.0001	0.3176	0.0859	0.9578	0.0245	0.0003	>0.9999	0.7948	0.0052	<0.0001	-	-	-	-	-	-	-	-	-	-	-	-
C-D	0.0055	0.9137	<0.0001	0.0005	0.0002	0.0004	0.0003	0.0001	0.094	0.0001	<0.0001	<0.0001	>0.9999	0.8984	<0.0001	0.0007	0.2956	0.9998	-	-	-	-	-	-	-	-	-	-	-	-

## Sheet: Figure 3J
1way ANOVA summary	Fig 3J
F	34.92
Overall P value	<0.0001
R squared	0.9386
Multiple comparisons (exact P values)
A-B	>0.9999
A-C	0.0004
A-D	0.0025
A-E	0.0016
A-F	0.8853
A-G	0.0003
A-H	0.0022
B-C	0.0006
B-D	0.0037
B-E	0.0011
B-F	0.7996
B-G	0.0004
B-H	0.0032
C-D	0.971
C-E	<0.0001
C-F	<0.0001
C-G	>0.9999
C-H	0.9819
D-E	<0.0001
D-F	0.0002
D-G	0.9335
D-H	>0.9999
E-F	0.0203
E-G	<0.0001
E-H	<0.0001
F-G	<0.0001
F-H	0.0002
G-H	0.9535

## Sheet: Supp Figures 1 2 4 and 5
1way ANOVA summary	Suppl Fig 1D	Suppl Fig 1E	Suppl Fig 2B	Suppl Fig 2D	Suppl Fig 2F	Suppl Fig 2H	Suppl Fig 4C	Suppl Fig 4D	Suppl Fig 4F	Suppl Fig 4G	Suppl Fig 4I	Suppl Fig 4K	Suppl Fig 5E	Suppl Fig 5G
F	36.81	56.63	58.1	125.9	31.28	75.07	227.7	715.7	17.31	14.02	24.94	90.12	38.51	49.01
Overall P value	<0.0001	<0.0001	<0.0001	<0.0001	<0.0001	<0.0001	<0.0001	<0.0001	0.0007	0.0015	0.0002	<0.0001	<0.0001	<0.0001
R squared	0.9324	0.955	0.9561	0.9793	0.9214	0.9616	0.9884	0.9963	0.8665	0.8402	0.9034	0.9713	0.9352	0.9484
Multiple comparisons (exact P values)
A-B	>0.9999	>0.9999	0.9838	<0.0001	0.0305	<0.0001	0.0009	<0.0001	>0.9999	0.2757	0.7909	0.0021	0.1095	0.1742
A-C	0.0006	0.0002	<0.0001	>0.9999	<0.0001	0.0003	<0.0001	<0.0001	0.0048	0.0249	0.0031	<0.0001	0.0076	0.0003
A-D	0.0001	<0.0001	0.0035	0.0005	0.0097	-	0.0059	0.0001	0.0064	>0.9999	0.4368	0.6197	0.0005	0.0005
B-C	0.0023	0.0006	<0.0001	<0.0001	0.0014	0.0502	<0.0001	<0.0001	0.005	0.0014	0.0005	<0.0001	0.0004	<0.0001
B-D	0.0004	<0.0001	0.0023	0.0002	0.8275	-	0.7603	>0.9999	0.0067	0.0323	>0.9999	0.0006	<0.0001	<0.0001
C-D	0.8911	0.1777	0.0016	0.0001	0.0038	-	<0.0001	<0.0001	>0.9999	0.2064	0.0004	<0.0001	0.1404	0.9897
