# Supplementary material for: Loss of O-GlcNAcylation in cardiac myocytes triggers the integrated stress response, contributing to heart failure[image]
Source: J Biol Chem. 2025 Oct 14;301(12):110818. doi: 10.1016/j.jbc.2025.110818 (PMC12661449; doi:10.1016/j.jbc.2025.110818)
Supplement: Supplemental Table 5 [file mmc11.xlsx]

## Sheet: Supplemental Table 5 Legend
Supplemental Table 5. This workbook provides a consolidated summary of two-way ANOVA results for the experiments shown in the main and supplemental figures. The top row identifies the corresponding panel (Figure number and letter). For each panel, we report three P values: the interaction term and the main effects for Factor 1 and Factor 2 (e.g., genotype, drug, time, as appropriate for the panel…

## Sheet: Figures 5 and 7
2way ANOVA summary	Fig 5D	Fig 5F	Fig 5G	Fig 5I	Fig 5J	Fig 5K	Fig 5N	Fig 5O	Fig 5P	Fig 5R	Fig 5S	Fig 7B	Fig 7C	Fig 7D	Fig 7E	Fig 7F	Fig 7G	Fig 7H	Fig 7I	Fig 7J	Fig 7K	Fig 7L	Fig 7M	Fig 7N
P value
Interaction	0.5135	0.3924	0.2985	0.1206	0.6537	<0.0001	0.8109	0.0084	0.5152	0.016	0.2065	0.0795	0.3769	0.0598	0.0775	0.0264	0.4417	0.6376	0.2072	0.1697	0.0939	0.0904	0.1543	0.3053
Factor 1 (e.g. genotype)	0.1332	0.1061	<0.0001	0.3575	0.1061	<0.0001	0.0026	0.001	<0.0001	0.0276	<0.0001	0.7552	0.0967	0.0001	<0.0001	<0.0001	0.11	0.2787	0.0411	0.0037	0.0002	<0.0001	<0.0001	0.2119
Factor 2 (e.g. drug)	<0.0001	<0.0001	0.0207	<0.0001	<0.0001	<0.0001	<0.0001	0.0002	0.0183	<0.0001	0.8351	0.7792	0.9104	0.2436	0.1362	0.0221	0.064	0.9216	0.3192	0.2517	0.0523	0.0811	0.0427	0.4449
Multiple comparisons (exact P values)
A-B	0.3989	0.29	0.0004	0.2931	0.776	<0.0001	0.0489	0.7023	<0.0001	0.9939	<0.0001	0.5877	0.9642	0.9632	0.9977	>0.9999	0.3787	0.9958	0.9982	0.9988	0.9977	>0.9999	0.9758	0.9984
A-C	<0.0001	0.0005	0.0859	0.002	<0.0001	<0.0001	0.0021	0.0006	0.1219	<0.0001	0.6861	0.3933	0.2312	0.0004	<0.0001	<0.0001	0.9092	0.9638	0.0751	0.011	0.0008	0.0002	0.0003	0.3277
A-D	0.0001	0.001	0.0015	0.0011	0.0003	<0.0001	0.0862	0.8032	<0.0001	<0.0001	0.0001	0.9693	0.6237	0.0652	0.0028	0.0003	0.9963	0.8021	0.8197	0.4096	0.2903	0.0745	0.103	0.9805
B-C	<0.0001	<0.0001	<0.0001	0.0003	<0.0001	<0.0001	<0.0001	0.0002	<0.0001	<0.0001	0.0002	>0.9999	0.6011	0.0035	<0.0001	<0.0001	0.1	0.9017	0.1685	0.0321	0.0014	0.0006	0.0003	0.5163
B-D	<0.0001	0.0002	0.6177	0.0002	0.0001	0.9753	0.0014	0.2643	0.4265	<0.0001	0.8437	0.7309	0.9403	0.2674	0.0107	0.0009	0.3708	0.7087	0.9317	0.5925	0.2767	0.111	0.0661	0.9985
C-D	0.8948	0.9132	0.0001	0.9473	0.4218	<0.0001	0.0802	0.0014	<0.0001	0.0155	0.0004	0.496	0.7893	0.0396	0.0262	0.0014	0.7067	0.9512	0.1808	0.1147	0.0118	0.0177	0.0167	0.3639

## Sheet: Figure 6H
Two-way ANOVA	Ordinary
Alpha	0.05
Source of Variation	P value
Interaction	<0.0001
Row Factor (time)	<0.0001
Column Factor (Genotypes)	<0.0001
Tukey's multiple comparisons test	Adjusted P Value
25w
Control (n=10) vs. OGT-icko (n=8)	0.961
Control (n=10) vs. Cre control (n=4)	0.9787
OGT-icko (n=8) vs. Cre control (n=4)	0.9159
30w
Control (n=10) vs. OGT-icko (n=8)	0.0001
Control (n=10) vs. Cre control (n=4)	0.9936
OGT-icko (n=8) vs. Cre control (n=4)	0.005
35w
Control (n=10) vs. OGT-icko (n=8)	<0.0001
Control (n=10) vs. Cre control (n=4)	0.7983
OGT-icko (n=8) vs. Cre control (n=4)	<0.0001
40w
Control (n=10) vs. OGT-icko (n=8)	<0.0001
Control (n=10) vs. Cre control (n=4)	0.9314
OGT-icko (n=8) vs. Cre control (n=4)	<0.0001

## Sheet: Supp Figures 3 4 and 6
2way ANOVA summary	Suppl Fig 3C	Suppl Fig 3E	Suppl Fig 3F	Suppl Fig 3G	Suppl Fig 3H	Suppl Fig 3J	Suppl Fig 3L	Suppl Fig 4M	Suppl Fig 6F	Suppl Fig 6I
P value
Interaction	0.0002	0.0836	0.0157	0.0885	0.1387	0.0004	0.4265	0.057	0.125	0.8424
Factor 1 (e.g. genotype)	0.0003	0.4649	<0.0001	<0.0001	0.1045	<0.0001	<0.0001	0.0741	<0.0001	0.9149
Factor 2 (e.g. drug)	<0.0001	<0.0001	0.036	0.5189	0.3053	<0.0001	0.0747	<0.0001	<0.0001	<0.0001
Multiple comparisons (exact P values)
A-B	>0.9999	0.8274	<0.0001	<0.0001	0.1426	0.6944	0.0004	0.9993	0.0009	0.9958
A-C	<0.0001	<0.0001	0.0181	0.3202	0.9787	<0.0001	>0.9999	0.0007	0.0024	0.0023
A-D	<0.0001	<0.0001	<0.0001	<0.0001	0.9519	0.0654	<0.0001	<0.0001	<0.0001	0.0025
B-C	<0.0001	<0.0001	<0.0001	<0.0001	0.2413	<0.0001	0.0008	0.0006	0.8275	0.003
B-D	<0.0001	<0.0001	0.9799	0.8084	0.2862	0.0142	0.4537	<0.0001	0.0002	0.0032
C-D	0.0001	0.2852	<0.0001	<0.0001	0.9991	<0.0001	0.0001	0.0644	<0.0001	0.9999
